# Supplementary material for: A faunistic study on the leafhoppers of northwestern Iran (Hemiptera, Cicadellidae)
Source: Zookeys. 2015 Apr 16;(496):27–51. doi: 10.3897/zookeys.496.9059 (PMC4410155; doi:10.3897/zookeys.496.9059)
Supplement: XML Treatment for Rhytidodus resaicus [file zookeys.496.9059-treatment56.xml]

<!DOCTYPE tp:taxon-treatment
  PUBLIC "-//TaxonX//DTD Taxonomic Treatment Publishing DTD v0 20100105//EN" "tax-treatment-NSO.dtd">
<tp:taxon-treatment xmlns:tp="http://www.plazi.org/taxpub"><tp:treatment-meta><kwd-group><label>Taxon classification</label><kwd><named-content content-type="kingdom">Animalia</named-content></kwd><kwd><named-content content-type="order">Hemiptera</named-content></kwd><kwd><named-content content-type="family">Cicadellidae</named-content></kwd></kwd-group><mixed-citation publication-type="journal"><person-group><name><surname>Abdollahi</surname><given-names>Tandis</given-names></name><name><surname>Jalalizand</surname><given-names>Ali Reza</given-names></name><name><surname>Mozaffarian</surname><given-names>Fariba</given-names></name><name><surname>Wilson</surname><given-names>Michael</given-names></name></person-group><article-title>A faunistic study on the leafhoppers of northwestern Iran (<tp:taxon-name><tp:taxon-name-part taxon-name-part-type="order">Hemiptera</tp:taxon-name-part></tp:taxon-name>, <tp:taxon-name><tp:taxon-name-part taxon-name-part-type="family">Cicadellidae</tp:taxon-name-part></tp:taxon-name>)</article-title><source>Zookeys</source><day>16</day><month>4</month><year>2015</year><volume>2015</volume><issue>496</issue><fpage>27</fpage><lpage>51</lpage><pub-id pub-id-type="doi">10.3897/zookeys.496.9059</pub-id></mixed-citation></tp:treatment-meta><tp:nomenclature><tp:taxon-name>
                                <tp:taxon-name-part taxon-name-part-type="genus">Rhytidodus</tp:taxon-name-part>
                                <tp:taxon-name-part taxon-name-part-type="species">resaicus</tp:taxon-name-part>
                            </tp:taxon-name><tp:taxon-authority>Dlabola, 1974*</tp:taxon-authority></tp:nomenclature><tp:treatment-sec sec-type="Localities"><title>Localities.</title><p>Uromieh (<xref ref-type="bibr" rid="B11">Dlabola 1974</xref>) (Fig. <xref ref-type="fig" rid="F1">1</xref>, AG3)</p></tp:treatment-sec><tp:treatment-sec><!--Section generated to contain objects referenced in tp:taxon-treatment.--><fig id="F1" position="float" orientation="portrait"><label>Figure 1.</label><caption><p>Distribution map of leafhoppers in northwestern Iran (For codes see Table <xref ref-type="table" rid="T1">1</xref>).</p></caption><graphic xmlns:xlink="http://www.w3.org/1999/xlink" xlink:href="zookeys-496-027-g001.jpg" position="float" orientation="portrait" xlink:type="simple" id="oo_42081.jpg"/></fig><table-wrap id="T1" position="float" orientation="portrait"><label>Table 1.</label><caption><p>List of the localities, their coordinates and the codes</p></caption><table rules="all"><tbody><tr><th rowspan="1" colspan="1">Locality names</th><th rowspan="1" colspan="1">Coordinates</th><th rowspan="1" colspan="1">Locality names</th><th rowspan="1" colspan="1">Coordinates</th></tr><tr><td rowspan="1" colspan="1">Ajabshir</td><td rowspan="1" colspan="1"><named-content xmlns:xlink="http://www.w3.org/1999/xlink" content-type="dwc:verbatimCoordinates" xlink:type="simple">37° 35'N, 46°11'E</named-content> (ASh11)</td><td rowspan="1" colspan="1">Moghan</td><td rowspan="1" colspan="1"><named-content xmlns:xlink="http://www.w3.org/1999/xlink" content-type="dwc:verbatimCoordinates" xlink:type="simple">39°37'N, 47°47'E</named-content> (A1)</td></tr><tr><td rowspan="1" colspan="1">Bonab</td><td rowspan="1" colspan="1"><named-content xmlns:xlink="http://www.w3.org/1999/xlink" content-type="dwc:verbatimCoordinates" xlink:type="simple">37°26'N, 45°57'E</named-content> (ASh9)</td><td rowspan="1" colspan="1">Eskanlu</td><td rowspan="1" colspan="1"><named-content xmlns:xlink="http://www.w3.org/1999/xlink" content-type="dwc:verbatimCoordinates" xlink:type="simple">39°12'N, 47°04'E</named-content> (ASh1)</td></tr><tr><td rowspan="1" colspan="1">Bostanabad-Siah chaman</td><td rowspan="1" colspan="1"><named-content xmlns:xlink="http://www.w3.org/1999/xlink" content-type="dwc:verbatimCoordinates" xlink:type="simple">37°41'N, 46°59'E</named-content> (ASh14)</td><td rowspan="1" colspan="1">Parsabad</td><td rowspan="1" colspan="1"><named-content xmlns:xlink="http://www.w3.org/1999/xlink" content-type="dwc:verbatimCoordinates" xlink:type="simple">39°36'N, 47°49'E</named-content> (A2)</td></tr><tr><td rowspan="1" colspan="1">Heiran</td><td rowspan="1" colspan="1"><named-content xmlns:xlink="http://www.w3.org/1999/xlink" content-type="dwc:verbatimCoordinates" xlink:type="simple">37°41'N, 48°24'E</named-content> (A4)</td><td rowspan="1" colspan="1">Sarein</td><td rowspan="1" colspan="1"><named-content xmlns:xlink="http://www.w3.org/1999/xlink" content-type="dwc:verbatimCoordinates" xlink:type="simple">38°11'N, 48°05'E</named-content> (A3)</td></tr><tr><td rowspan="1" colspan="1">Kaleibar, Arabshahi</td><td rowspan="1" colspan="1"><named-content xmlns:xlink="http://www.w3.org/1999/xlink" content-type="dwc:verbatimCoordinates" xlink:type="simple">38°51'N, 47°08'E</named-content> (ASh4)</td><td rowspan="1" colspan="1">Siah chaman-Basmenj</td><td rowspan="1" colspan="1"><named-content xmlns:xlink="http://www.w3.org/1999/xlink" content-type="dwc:verbatimCoordinates" xlink:type="simple">37°52'N, 46°46'E</named-content> (ASh13)</td></tr><tr><td rowspan="1" colspan="1">Kaleibar, 1863m</td><td rowspan="1" colspan="1"><named-content xmlns:xlink="http://www.w3.org/1999/xlink" content-type="dwc:verbatimCoordinates" xlink:type="simple">38°52'N, 46°58'E</named-content> (ASh3)</td><td rowspan="1" colspan="1">Sufian</td><td rowspan="1" colspan="1"><named-content xmlns:xlink="http://www.w3.org/1999/xlink" content-type="dwc:verbatimCoordinates" xlink:type="simple">38°16'N, 45°58'E</named-content> (ASh7)</td></tr><tr><td rowspan="1" colspan="1">Kaleibar, 1732m</td><td rowspan="1" colspan="1"><named-content xmlns:xlink="http://www.w3.org/1999/xlink" content-type="dwc:verbatimCoordinates" xlink:type="simple">38°54'N, 47°09'E</named-content> (ASh2)</td><td rowspan="1" colspan="1">Tabriz</td><td rowspan="1" colspan="1"><named-content xmlns:xlink="http://www.w3.org/1999/xlink" content-type="dwc:verbatimCoordinates" xlink:type="simple">37°58'N, 46°03'E</named-content> (ASh8)</td></tr><tr><td rowspan="1" colspan="1">Kandovan</td><td rowspan="1" colspan="1"><named-content xmlns:xlink="http://www.w3.org/1999/xlink" content-type="dwc:verbatimCoordinates" xlink:type="simple">37°46'N, 46°17'E</named-content> (ASh10)</td><td rowspan="1" colspan="1">Tabriz-Shabestar</td><td rowspan="1" colspan="1"><named-content xmlns:xlink="http://www.w3.org/1999/xlink" content-type="dwc:verbatimCoordinates" xlink:type="simple">38°15'N, 45°58'E</named-content> (ASh7)</td></tr><tr><td rowspan="1" colspan="1">Khalkhal</td><td rowspan="1" colspan="1"><named-content xmlns:xlink="http://www.w3.org/1999/xlink" content-type="dwc:verbatimCoordinates" xlink:type="simple">37°35'N, 48°38'E</named-content> (A5)</td><td rowspan="1" colspan="1">Tabriz-Bostanabad</td><td rowspan="1" colspan="1"><named-content xmlns:xlink="http://www.w3.org/1999/xlink" content-type="dwc:verbatimCoordinates" xlink:type="simple">37°58'N, 46°35'E</named-content> (ASh12)</td></tr><tr><td rowspan="1" colspan="1">Mahabad</td><td rowspan="1" colspan="1"><named-content xmlns:xlink="http://www.w3.org/1999/xlink" content-type="dwc:verbatimCoordinates" xlink:type="simple">36°27'N, 45°42'E</named-content> (AG5)</td><td rowspan="1" colspan="1">Uromieh</td><td rowspan="1" colspan="1"><named-content xmlns:xlink="http://www.w3.org/1999/xlink" content-type="dwc:verbatimCoordinates" xlink:type="simple">37°25'N, 47°42'E</named-content> (AG3)</td></tr><tr><td rowspan="1" colspan="1">Maku</td><td rowspan="1" colspan="1"><named-content xmlns:xlink="http://www.w3.org/1999/xlink" content-type="dwc:verbatimCoordinates" xlink:type="simple">39°17'N, 44°31'E</named-content> (AG1)</td><td rowspan="1" colspan="1">Uromieh, Mirzabad</td><td rowspan="1" colspan="1"><named-content xmlns:xlink="http://www.w3.org/1999/xlink" content-type="dwc:verbatimCoordinates" xlink:type="simple">37°32'N, 45°04'E</named-content> (AG4)</td></tr><tr><td rowspan="1" colspan="1">Marand</td><td rowspan="1" colspan="1"><named-content xmlns:xlink="http://www.w3.org/1999/xlink" content-type="dwc:verbatimCoordinates" xlink:type="simple">38°25'N, 45°45'E</named-content> (ASh6)</td><td rowspan="1" colspan="1">Uromieh-Sarv</td><td rowspan="1" colspan="1"><named-content xmlns:xlink="http://www.w3.org/1999/xlink" content-type="dwc:verbatimCoordinates" xlink:type="simple">37°38'N, 44°50'E</named-content> (AG2)</td></tr><tr><td rowspan="1" colspan="1">Miyaneh-Siah chaman</td><td rowspan="1" colspan="1"><named-content xmlns:xlink="http://www.w3.org/1999/xlink" content-type="dwc:verbatimCoordinates" xlink:type="simple">37°30'N, 47°23'E</named-content> (ASh15)</td><td rowspan="1" colspan="1">Zonuschay</td><td rowspan="1" colspan="1"><named-content xmlns:xlink="http://www.w3.org/1999/xlink" content-type="dwc:verbatimCoordinates" xlink:type="simple">38°29'N, 45°31'E</named-content> (ASh5)</td></tr><tr><td rowspan="1" colspan="1">Miyaneh-Zanjan</td><td rowspan="1" colspan="1"><named-content xmlns:xlink="http://www.w3.org/1999/xlink" content-type="dwc:verbatimCoordinates" xlink:type="simple">37°17'N, 47°48'E</named-content> (ASh16)</td><td rowspan="1" colspan="1"/><td rowspan="1" colspan="1"/></tr></tbody></table></table-wrap></tp:treatment-sec><ref-list><ref id="B11"><mixed-citation xmlns:xlink="http://www.w3.org/1999/xlink" xlink:type="simple"><person-group><name name-style="western"><surname>Dlabola</surname><given-names>J</given-names></name></person-group> (<year>1974</year>) <article-title>Ergebnisse der Tschechoslowakisch- Iranischen Entomologischen expedition nach dem Iran, 1970, No. 3 (<tp:taxon-name><tp:taxon-name-part taxon-name-part-type="suborder">Homoptera</tp:taxon-name-part></tp:taxon-name>, <tp:taxon-name><tp:taxon-name-part taxon-name-part-type="suborder">Auchenorrhyncha</tp:taxon-name-part></tp:taxon-name>) (1 Teil).</article-title><source>Acta Faunistica Entomologica Musei Nationalis Pragae</source>, <supplement>Supplement 6</supplement>: <fpage>29</fpage>–<lpage>73</lpage>.</mixed-citation></ref></ref-list></tp:taxon-treatment>
